# Supplementary material for: DNA barcoding of Naididae (Annelida, Oligochaeta), based on cytochrome C oxidase gene and ITS2 region in China
Source: Biodivers Data J. 2021 Dec 14;9:e73556. doi: 10.3897/BDJ.9.e73556 (PMC8692306; doi:10.3897/BDJ.9.e73556)
Supplement: Supplementary material 2 — Uncorrected pairwise genetic distance of COI gene for species of the family Naididae. [file bdj-09-e73556-s002.xlsx]

## Sheet: Sheet1
		Uncorrected pairwise genetic distance of COI gene for species of the family Naididae. Intra-specific distances are given as maximum distance, and intra-specific as minimum distance. Missing data are marked with “-”.
			1.	2.	3.	4.	5.	6.	7.	8.	9.	10.	11.	12.	13.	14.	15.	16.	17.	18.	19.	20.	21.	22.	23.	24.	25.	26.	27.	28.	29.	30.	31.	32.	33.	34.	35.	36.	37.
CW0586_Aulodrilus_pigueti	1.	Aulodrilus pigueti	0.008
CW0184	2.	Aulodrilus pluriseta	0.165	-
CW0058	3.	Ilyodrilus templetoni	0.2	0.205	0
CW0270_Limnodrilus_claparedianus	4.	Limnodrilus claparedianus	0.209	0.2	0.222	0.01
CW0027_Limnodrilus_grandisetosus	5.	Limnodrilus grandisetosus	0.212	0.217	0.233	0.216	0.012
CW0017_Limnodrilus_hoffmeisteri	6.	Limnodrilus hoffmeisteri	0.204	0.212	0.202	0.199	0.205	0.002
CW0151_Limnodrilus_profundicola	7.	Limnodrilus profundicola	0.19	0.204	0.211	0.178	0.211	0.199	0.007
CW0008_Limnodrilus_paraclaparedianus	8.	Limnodrilus paraclaparedianus	0.182	0.177	0.204	0.178	0.226	0.165	0.197	0.005
CW0269_Limnodrilus_udekemianus	9.	Limnodrilus udekemianus	0.178	0.204	0.197	0.217	0.229	0.194	0.207	0.185	0.008
CW0031_Teneridrilus_mastix	10.	Teneridrilus mastix	0.202	0.17	0.199	0.2	0.221	0.209	0.2	0.177	0.204	0.025
CW0520_Tubifex_tubifex	11.	CW0520 Tubifex tubifex	0.194	0.192	0.217	0.188	0.226	0.202	0.209	0.175	0.205	0.195	-
CW0521	12.	CW0521 Tubifex tubifex	0.214	0.214	0.224	0.217	0.248	0.231	0.207	0.188	0.222	0.2	0.192	-
CW0522	13.	CW0522 Tubifex tubifex	0.199	0.209	0.248	0.217	0.239	0.217	0.214	0.2	0.209	0.214	0.207	0.202	-
CW0569_Tubifex_laxus	14.	Tubifex laxus	0.2	0.214	0.214	0.231	0.239	0.221	0.243	0.197	0.192	0.221	0.219	0.236	0.238	0
CW0593_Tubifex_conicus	15.	Tubifex conicus	0.216	0.221	0.216	0.239	0.251	0.216	0.228	0.209	0.217	0.231	0.226	0.246	0.244	0.212	0
CW0559_Isochaetides_palmatus	16.	Isochaetides palmatus	0.234	0.238	0.233	0.241	0.236	0.234	0.229	0.224	0.211	0.207	0.233	0.246	0.243	0.185	0.224	0
DH28-1_Chaetogaster_limnaei	17.	Chaetogaster limnaei	0.211	0.217	0.228	0.236	0.244	0.26	0.239	0.221	0.228	0.239	0.248	0.255	0.244	0.248	0.256	0.246	0
CW0209_Aulophorus_furcatus	18.	Aulophorus furcatus	0.165	0.185	0.211	0.207	0.231	0.207	0.222	0.187	0.209	0.202	0.197	0.224	0.214	0.233	0.236	0.241	0.204	0.039
CW0155_Dero_dorsalis	19.	Dero dorsalis	0.178	0.185	0.212	0.197	0.241	0.221	0.209	0.205	0.209	0.205	0.214	0.231	0.212	0.236	0.226	0.222	0.204	0.11	0.007
DH10-8_Dero_obtusa	20.	Dero obtusa	0.18	0.161	0.207	0.214	0.226	0.216	0.202	0.192	0.204	0.185	0.208829	0.220713	0.220713	0.238	0.236	0.2	0.187	0.129	0.129	0.002
CW0272	21.	Dero digitata	0.171477	0.169779	0.212224	0.188	0.224	0.211	0.199	0.187	0.219015	0.198642	0.205433	0.203735	0.188455	0.232598	0.241087	0.239389	0.20034	0.11	0.131	0.127	-
CW0211_Haemonais_waldvogeli	22.	Haemonais waldvogeli	0.18	0.199	0.212224	0.198642	0.228	0.231	0.2	0.207	0.214	0.207	0.221	0.214	0.214	0.235993	0.227504	0.227504	0.179966	0.144	0.141	0.144	0.136	0.003
DH21-1_Nais_simplex	23.	Nais simplex	0.198642	0.203735	0.208829	0.202037	0.239	0.217	0.207	0.216	0.214	0.231	0.219015	0.234295	0.2309	0.229202	0.219015	0.225806	0.185059	0.18	0.183	0.179966	0.174873	0.161	-
DH23-2_Nais_communis	24.	Nais communis	0.210526	0.213922	0.190153	0.220713	0.238	0.241	0.221	0.229	0.214	0.221	0.239389	0.229202	0.241087	0.244482	0.232598	0.225806	0.173175	0.187	0.18	0.17657	0.179966	0.17	0.104	-
CW0502_Nais_elinguis	25.	Nais elinguis	0.217317	0.196944	0.205	0.219	0.236	0.238	0.231	0.2	0.231	0.226	0.212224	0.237691	0.24618	0.217317	0.241087	0.241087	0.191851	0.194	0.183	0.173175	0.164686	0.171	0.163	0.165	0.008
CW0178_Nais_bretscheri	26.	Nais bretscheri	0.207131	0.195246	0.20034	0.212224	0.239	0.236	0.220713	0.213922	0.216	0.208829	0.224109	0.227504	0.252971	0.251273	0.2309	0.217317	0.178	0.183	0.182	0.169779	0.186757	0.181664	0.0882852	0.101868	0.14601	-
CW0556_Nais_badia	27.	Nais badia	0.222411	0.220713	0.232598	0.224109	0.247878	0.244482	0.222	0.228	0.224	0.238	0.244482	0.244482	0.225806	0.244482	0.259762	0.224109	0.16129	0.188	0.188455	0.162988	0.179966	0.168081	0.149406	0.151104	0.156197	0.148	0
CW0175_Nais_pardalis	28.	Nais pardalis	0.2	0.192	0.203735	0.208829	0.221	0.241	0.216	0.221	0.219	0.219	0.238	0.238	0.244	0.232598	0.224109	0.21562	0.185059	0.178	0.166	0.162988	0.164686	0.158	0.0950764	0.0967742	0.171477	0.085	0.146	0.008
CW0280_Nais_inflata	29.	Nais inflata	0.210526	0.202037	0.207131	0.211	0.251	0.229	0.224	0.211	0.239	0.214	0.222411	0.225806	0.242784	0.243	0.232598	0.212224	0.181664	0.169779	0.168081	0.146	0.174873	0.154499	0.10017	0.112054	0.156197	0.108659	0.140917	0.112	-
CW0589_Nais_longidentata	30.	Nais longidentata	0.198642	0.205433	0.202037	0.213922	0.231	0.231	0.219	0.211	0.207	0.224109	0.220713	0.242784	0.242784	0.235993	0.225806	0.224109	0.177	0.173	0.182	0.168081	0.178268	0.174873	0.0865874	0.0764007	0.169779	0.092	0.153	0.0916808	0.106961	0.00169779
CW0279_Paranais_frici	31.	Paranais frici	0.207131	0.203735	0.207131	0.219015	0.237691	0.241087	0.222411	0.213922	0.228	0.217317	0.232598	0.252971	0.256367	0.217317	0.2309	0.225806	0.183362	0.182	0.185	0.174873	0.178268	0.183362	0.171477	0.174873	0.175	0.169779	0.174873	0.151104	0.151104	0.166	0
CW0541_Uncinais_uncinata	32.	Uncinais uncinata	0.208829	0.202037	0.193548	0.2	0.233	0.241	0.205433	0.229202	0.199	0.221	0.216	0.2309	0.244482	0.219015	0.229202	0.224	0.178	0.195	0.188	0.183362	0.178268	0.177	0.0967742	0.0865874	0.163	0.0916808	0.16129	0.108659	0.118846	0.0933786	0.169779	0.003
CW0278_Slavina_appendiculata	33.	Slavina appendiculata	0.190153	0.179966	0.205433	0.213922	0.244482	0.235993	0.217317	0.220713	0.21562	0.222411	0.234295	0.227504	0.242784	0.229202	0.21562	0.235993	0.162988	0.177	0.17657	0.174873	0.179966	0.159593	0.13073	0.164686	0.157895	0.159593	0.144312	0.157895	0.137521	0.154499	0.168081	0.144312	-
DH20-1_Stylaria_fossularis	34.	Stylaria fossularis	0.197	0.21562	0.224109	0.195	0.239	0.231	0.228	0.192	0.226	0.25	0.195246	0.239	0.251273	0.225806	0.225806	0.241087	0.168081	0.171477	0.16129	0.171477	0.168081	0.159593	0.135823	0.147708	0.140917	0.137521	0.154499	0.140917	0.140917	0.13073	0.174873	0.144312	0.154499	0.00169779
CW0374_Branchiodrilus_hortensis	35.	Branchiodrilus hortensis	0.169779	0.168081	0.207131	0.193548	0.219015	0.205	0.2	0.192	0.212	0.211	0.196944	0.224109	0.225806	0.208829	0.220713	0.241087	0.190153	0.122241	0.129032	0.144312	0.123939	0.129032	0.164686	0.179966	0.173175	0.168081	0.168081	0.166384	0.168081	0.164686	0.17657	0.181664	0.154499	0.140917	0
CW0604_Bothrioneurum_vejdovskyanum	36.	Bothrioneurum vejdovskyanum	0.193548	0.191851	0.2309	0.226	0.236	0.232598	0.237691	0.205	0.224	0.219	0.219015	0.212224	0.232598	0.232598	0.2309	0.24618	0.235993	0.185059	0.196944	0.207131	0.190153	0.207131	0.232598	0.224109	0.242784	0.2309	0.244482	0.213922	0.220713	0.225806	0.224109	0.219015	0.227504	0.222411	0.195246	0.00169779
CW0565_Rhyacodrilus_sinicus	37.	Rhyacodrilus sinicus	0.222411	0.213922	0.239389	0.229	0.26146	0.247878	0.219	0.238	0.238	0.229	0.234295	0.26146	0.237691	0.251273	0.264856	0.239389	0.202037	0.207131	0.193548	0.181664	0.202037	0.166384	0.195246	0.203735	0.213922	0.190153	0.202037	0.185059	0.191851	0.196944	0.191851	0.188455	0.188455	0.179966	0.186757	0.237691	0
